# Supplementary material for: Phenolic Composition in Native and Defatted Nuts and Seeds from the Serbian Market: Analytical Insights and Functional Potential
Source: Foods. 2025 Dec 6;14(24):4191. doi: 10.3390/foods14244191 (PMC12731319; doi:10.3390/foods14244191)
Supplement: Supplementary file 1 [file foods-14-04191-s001.zip]

Archive with 1 entries (1 files):
- foods-3976944-supplementary.pdf
